# Supplementary material for: Function-Related Asymmetry of the Interactions between Matrix Loops and Conserved Sequence Motifs in the Mitochondrial ADP/ATP Carrier
Source: Int J Mol Sci. 2022 Sep 17;23(18):10877. doi: 10.3390/ijms231810877 (PMC9502086; doi:10.3390/ijms231810877)
Supplement: Supplementary file 1 [file ijms-23-10877-s001.zip]

Archive with 1 entries (1 files):
- ijms-1855745-supplementary.pdf
